# Supplementary material for: Defective Bismuth Oxide as Effective Adsorbent for Arsenic Removal from Water and Wastewater
Source: Toxics. 2021 Jul 2;9(7):158. doi: 10.3390/toxics9070158 (PMC8309858; doi:10.3390/toxics9070158)
Supplement: Supplementary file 1 [file toxics-09-00158-s001.zip]

Archive with 1 entries (1 files):
- toxics-1275202-supplementary.pdf
